# Supplementary material for: Diaporthe Species on Palms: Molecular Re-Assessment and Species Boundaries Delimitation in the D. arecae Species Complex
Source: Microorganisms. 2023 Nov 6;11(11):2717. doi: 10.3390/microorganisms11112717 (PMC10673533; doi:10.3390/microorganisms11112717)
Supplement: Supplementary file 1 [file microorganisms-11-02717-s001.zip]

Archive with 1 entries (1 files):
- microorganisms-2663415-supplementary.pdf
